# Supplementary material for: Patterns of Genetic and Morphological Variability of Teucrium montanum sensu lato (Lamiaceae) on the Balkan Peninsula
Source: Plants (Basel). 2024 Dec 23;13(24):3596. doi: 10.3390/plants13243596 (PMC11679216; doi:10.3390/plants13243596)
Supplement: Supplementary file 1 [file plants-13-03596-s001.zip]

Archive with 1 entries (1 files):
- plants-3320430-supplementary.pdf
